# Supplementary material for: Pheomelanin Effect on UVB Radiation-Induced Oxidation/Nitration of l-Tyrosine
Source: Int J Mol Sci. 2021 Dec 27;23(1):267. doi: 10.3390/ijms23010267 (PMC8745751; doi:10.3390/ijms23010267)
Supplement: Supplementary file 1 [file ijms-23-00267-s001.zip]

Archive with 1 entries (1 files):
- ijms-1509342-supplementary.pdf
